# Supplementary material for: Selection and Amplification of Fungicide Resistance in Aspergillus fumigatus in Relation to DMI Fungicide Use in Agronomic Settings: Hotspots versus Coldspots
Source: Microorganisms. 2021 Nov 26;9(12):2439. doi: 10.3390/microorganisms9122439 (PMC8704312; doi:10.3390/microorganisms9122439)
Supplement: Supplementary file 1 [file microorganisms-09-02439-s001.zip]

Archive with 1 entries (1 files):
- microorganisms-1451452-supplementary.pdf
